# Supplementary material for: Efficacy and Safety of a Newly Developed Botulinum Toxin A (MBA-P01) in Patients with Moderate-to-Severe Glabellar Lines: A Randomized, Double-Blind, Active-Controlled, Multi-Center, Phase III Study with a Subgroup Analysis on Patients with COVID-19
Source: Toxins (Basel). 2025 Mar 23;17(4):160. doi: 10.3390/toxins17040160 (PMC12031167; doi:10.3390/toxins17040160)
Supplement: Supplementary file 1 [file toxins-17-00160-s001.zip]

Archive with 1 entries (1 files):
- toxins-3488348-supplementary.pdf
